# Supplementary material for: Going Beyond the Carothers, Flory and Stockmayer Equation by Including Cyclization Reactions and Mobility Constraints
Source: Polymers (Basel). 2021 Jul 22;13(15):2410. doi: 10.3390/polym13152410 (PMC8348631; doi:10.3390/polym13152410)
Supplement: Supplementary file 1 [file polymers-13-02410-s001.zip]

Archive with 1 entries (1 files):
- polymers-1299360-supplementary.pdf
